# Supplementary material for: Cell-independent matrix configuration in early corneal development
Source: Exp Eye Res. 2019 Oct;187:107772. doi: 10.1016/j.exer.2019.107772 (PMC6892249; doi:10.1016/j.exer.2019.107772)
Supplement: Multimedia component 2 [file mmc2.xml]

<?xml version="1.0" encoding="UTF-8" standalone="no"?><data:data><datasets><author>quantockaj@cf.ac.uk</author><type>0</type><dataset><value>1</value><reason>Data will be made available on request</reason><comments/></dataset></datasets></data:data>
